# Supplementary material for: Caregiver Willingness to Vaccinate Children with Pneumococcal Vaccines and to Pay in a Low-Resource Setting in China: A Cross-Sectional Study
Source: Vaccines (Basel). 2022 Nov 10;10(11):1897. doi: 10.3390/vaccines10111897 (PMC9694362; doi:10.3390/vaccines10111897)
Supplement: Supplementary file 1 [file vaccines-10-01897-s001.zip]

Archive with 1 entries (1 files):
- vaccines-1984993-supplementary.pdf
